# Supplementary material for: Pre-Treatment and Post-Treatment Dental Anxiety in Patients Visiting Intern Dental Clinic
Source: Medicina (Kaunas). 2023 Jul 11;59(7):1284. doi: 10.3390/medicina59071284 (PMC10384008; doi:10.3390/medicina59071284)
Supplement: Supplementary file 1 [file medicina-59-01284-s001.zip]

Archive with 2 entries (2 files):
- medicina-2459395-Supplementary File S1-Post Operative Questionairre.pdf
- medicina-2459395-Supplementary File S2-Preoperative questionnaire MDAS.pdf
